# Supplementary material for: Evolving Diagnostic and Treatment Strategies for Pediatric CNS Tumors: The Impact of Lipid Metabolism
Source: Biomedicines. 2023 May 5;11(5):1365. doi: 10.3390/biomedicines11051365 (PMC10216525; doi:10.3390/biomedicines11051365)
Supplement: Supplementary file 1 [file biomedicines-11-01365-s001.zip]

Archive with 1 entries (1 files):
- biomedicines-2305822-supplementary.Rmd
