# Supplementary material for: Evolving Diagnostic and Treatment Strategies for Pediatric CNS Tumors: The Impact of Lipid Metabolism
Source: Biomedicines. 2023 May 5;11(5):1365. doi: 10.3390/biomedicines11051365 (PMC10216525; doi:10.3390/biomedicines11051365)
Supplement: Supplementary file 1 [file biomedicines-11-01365-s001.zip › biomedicines-2305822-supplementary.Rmd]

---
title: "Pedriatic_review_v7"
author: "Paula Fernández García"
date: "10/3/2019"
output: html_document
---

```{r setup, include=FALSE}
knitr::opts_chunk$set(echo = TRUE)
```

```{r}
Normalized_expression <- read.delim("~/Desktop/Cancers/Pediatric_review/Normalized_expression.txt")
ctrl.lip <- read.delim("~/Desktop/Cancers/Pediatric_review/Datasets/dataset3/Lipid_genes2.txt", header=F)
ctrl.lip <- as.character(levels(ctrl.lip$V1))
lip.exp <- which(Normalized_expression$probes.GeneName %in% ctrl.lip)
```

```{r}
library(Biobase)
ige4 <- Normalized_expression[lip.exp,1:67]
ige4<-as.matrix(ige4)
ige4 <- cbind(ige4, rowMedians(ige4))
ige4 <- as.data.frame(ige4, row.names = T)
genes <- Normalized_expression$probes.GeneName[lip.exp]
ige4 <- cbind(ige4, genes)
write.table(ige4, file="int_gen_exp2.txt", sep="\t", quote=FALSE, row.names = FALSE)
```


```{r}
pheno <- read.AnnotatedDataFrame(file.path(workingDir, "DIPG_clinicalMatrix.txt"), header = TRUE, sep="\t")

pData(pheno) <- pData(pheno)[(pData(pheno)$X_OS)>0, ]

fileNames <- as.factor(pData(pheno)$X_PATIENT)
sampleInfo <- read.AnnotatedDataFrame(file.path(workingDir, "clinical_set1.txt"), header = TRUE, sep="\t")

z <- which(pData(sampleInfo)$Factor.Value..INDIVIDUAL%in% fileNames)
pData(sampleInfo) <- pData(sampleInfo)[z,] 

```


```{r}
sel <- which(pData(pheno)$X_PATIENT%in%pData(sampleInfo)$Factor.Value..INDIVIDUAL)
names <- pData(pheno)$X_PATIENT[sel]
c(names, "Median_Exp", "GeneName") -> colnames(ige4)
write.table(ige4,file="gen_exp4.txt", sep="\t", quote=FALSE, row.names = FALSE)
```


```{r}
pheno_sel <- pData(pheno)[sel,]
pheno_OS <- pheno_sel[,c(16,18,21,24)]
write.table(pheno_OS, file="pheno_OS.txt", sep="\t", quote=FALSE, row.names = FALSE)
```


```{r}
phenoTable <- read.table(file = "pheno_OS.txt", header = TRUE, sep = "\t", quote = "")
geneExpTable4 <- read.table(file = "gen_exp4.txt", header = TRUE, sep = "\t", quote = "")


library(dplyr)
library(tidyr)
# Transform rows to columns
gatherGeneExp4 <- geneExpTable4 %>% gather(key = "X_PATIENT", value = "geneExp", "P04":"TP54")

# Classify patients
gatherClassifiedGeneExp4 <- gatherGeneExp4 %>% mutate(geneExpClass = ifelse(geneExp >= Median_Exp, "high", "low"))

# Transform patient column to factor
phenoTable$X_PATIENT <- as.factor(phenoTable$X_PATIENT)
gatherClassifiedGeneExp4$X_PATIENT <- as.factor(gatherClassifiedGeneExp4$X_PATIENT)

# join tables by patient column
mergedTables4 <- left_join(gatherClassifiedGeneExp4, phenoTable, by = "X_PATIENT")

# write table
write.table(mergedTables4, file = "geneExp.phenoTable.merged4.txt", quote = FALSE, sep = "\t", row.names = FALSE, col.names = TRUE)

```

Añadir a la tabla de riesgo los nuevos genes


```{r}
X <- which(gatherClassifiedGeneExp4$GeneName=="FA2H")
FA2H <- gatherClassifiedGeneExp4[X,]
write.table(FA2H, file = "FA2H.txt", quote = FALSE, sep = "\t", row.names = FALSE, col.names = TRUE)

y <- which(gatherClassifiedGeneExp4$GeneName=="SMS2")
SMS2 <- gatherClassifiedGeneExp4[y,]
write.table(SMS2, file = "SMS2.txt", quote = FALSE, sep = "\t", row.names = FALSE, col.names = TRUE)

d <- which(gatherClassifiedGeneExp4$GeneName=="SMPDL3A")
SMPDL3A<- gatherClassifiedGeneExp4[d,]
write.table(SMPDL3A, file = "SMPDL3A.txt", quote = FALSE, sep = "\t", row.names = FALSE, col.names = TRUE)

e <- which(gatherClassifiedGeneExp4$GeneName=="SMPD4")
SMPD4<-gatherClassifiedGeneExp4[e,]
write.table(SMPD4, file = "SMPD4.txt", quote = FALSE, sep = "\t", row.names = FALSE, col.names = TRUE)

f <- which(gatherClassifiedGeneExp4$GeneName=="NSMAF")
NSMAF<- gatherClassifiedGeneExp4[f,]
write.table(NSMAF, file = "NSMAF.txt", quote = FALSE, sep = "\t", row.names = FALSE, col.names = TRUE)
```

```{r}
library(survival)
library(survminer)

RiskTable2 <- read.csv2("~/Desktop/Cancers/Pediatric_review/Datasets/dataset1/RiskTable2.csv")

for (i in 5:42){
  fit <- survfit(Surv(RiskTable2$X_OS, RiskTable2$death) ~ RiskTable2[,i], type="kaplan-meier")
  plot(fit, main = colnames(RiskTable2)[i], col=c("red", "blue"))
  legend("topright", c("High", "Low"), lty = "solid", col = c("red", "blue"))
  logRank <- survdiff(Surv(RiskTable2$X_OS, RiskTable2$death) ~ RiskTable2[,i])
  pval<- p.val <- 1 - pchisq(logRank$chisq, length(logRank$n) - 1)
  print(pval)
}


```


```{r}
pval2 <- read.csv("~/Desktop/Cancers/Pediatric_review/Datasets/dataset1/pval2.csv", header=FALSE, sep=";")
pval2 <- as.data.frame(pval2)
colnames(pval2) <- colnames(RiskTable2)[5:42]
sig.pval2 <- pval2[,pval2<0.05]
print(sig.pval2)
write.table(sig.pval2, file = "pval2.txt", quote = FALSE, sep = "\t", row.names = FALSE, col.names = TRUE)
```


El dato de censurados: Hay 17 censored en un total de 66 pacientes.

```{r}
fit$n
fit$n.censor
```


```{r}
fit5<- survfit(Surv(RiskTable2$X_OS, RiskTable2$death) ~ RiskTable2$SMS2, type="kaplan-meier")
ggsurvplot(fit5, data=RiskTable2, pval=T, pval.size=4, pval.coord=c(8, 1),risk.table = T, xlab= "Time (years)")
```
